# Supplementary material for: Prototyping a Versatile Two-Layer Multi-Channel Microfluidic Device for Direct-Contact Cell-Vessel Co-Culture
Source: Micromachines (Basel). 2020 Jan 10;11(1):79. doi: 10.3390/mi11010079 (PMC7019926; doi:10.3390/mi11010079)
Supplement: Supplementary file 1 [file micromachines-11-00079-s001.zip]

Archive with 2 entries (1 files):
- micromachines-687076 supplementary Video/
- micromachines-687076 supplementary Video/VideoS1.mp4
